# Supplementary material for: Quantitative Trait Loci Mapping and Marker Identification for Low Salinity Tolerance Trait in the Swimming Crab (Portunus trituberculatus)
Source: Front Genet. 2019 Nov 20;10:1193. doi: 10.3389/fgene.2019.01193 (PMC6900548; doi:10.3389/fgene.2019.01193)
Supplement: Supplementary file 2 [file Table_2.xlsx]

## Sheet: Sheet1
phen	snp	h2q	beta	se	chisq	df	model	pval	fdr
T7	Marker158093	0.662546	44.06	9.69	20.6748	1	additive	5.44e-06	0.000124639
T7	Marker43889	1.59822	18.4452	4.4763	16.9797	1	additive	3.78e-05	0.000665541
T7	Marker8426	0	16.8798	4.31874	15.2764	1	additive	9.29e-05	0.00127491
T7	Marker65558	0.199405	17.0197	4.35963	15.2406	1	additive	9.46e-05	0.00127491
T7	Marker14599	0.195962	-16.8184	4.35266	14.93	1	additive	0.000111575	0.00134477
T7	Marker20187	1.31685	16.3924	4.35736	14.1526	1	additive	0.000168566	0.00167833
T7	Marker10037	25.2855	-16.1397	4.43321	13.2542	1	additive	0.000271971	0.00222433
T7	Marker152270	0.402108	30.2068	8.35299	13.0776	1	additive	0.000298852	0.0023599
T7	Marker19711	0	16.0773	4.55282	12.4699	1	additive	0.000413553	0.00295949
T7	Marker185500	0.328951	-22.205	6.39428	12.0592	1	additive	0.000515374	0.00345101
T7	Marker36747	0	-10.322	2.97771	12.016	1	additive	0.000527446	0.00345101
T7	Marker53888	1.20506	15.4529	4.51345	11.7221	1	additive	0.000617638	0.00379554
T7	Marker81377	1.07832	-15.4549	4.64429	11.0737	1	additive	0.000875625	0.00514149
T7	Marker67742	114.474	-18.9408	5.73689	10.9004	1	additive	0.000961413	0.00550409
T7	Marker33515	0.14736	-14.5203	4.43832	10.7032	1	additive	0.00106948	0.00587078
T7	Marker31452	4.34497	-14.6281	4.51364	10.5031	1	additive	0.00119172	0.0061297
T7	Marker28591	0	14.8364	4.59807	10.4113	1	additive	0.00125245	0.0061297
T7	Marker63831	0	14.8923	4.63528	10.3222	1	additive	0.00131442	0.0061297
T7	Marker3645	0	-14.2203	4.42622	10.3218	1	additive	0.00131469	0.0061297
T7	Marker93264	32.7638	17.3866	5.45605	10.1548	1	additive	0.00143924	0.0061297
T7	Marker48137	0.140136	14.1232	4.44087	10.1141	1	additive	0.00147138	0.0061297
T7	Marker19396	0.139577	13.9989	4.42707	9.99901	1	additive	0.00156625	0.0061297
T7	Marker77545	22.728	14.3618	4.54699	9.97635	1	additive	0.00158564	0.0061297
T7	Marker127571	1.2499	17.4996	5.64534	9.60894	1	additive	0.00193632	0.00631775
T7	Marker614	0.951971	-13.685	4.41963	9.58777	1	additive	0.00195878	0.00631775
T7	Marker75426	0.176046	-14.6328	4.77049	9.40864	1	additive	0.00215965	0.00671318
T7	Marker47154	104.268	-13.9224	4.55364	9.34782	1	additive	0.00223251	0.00680429
T7	Marker49051	18.762	13.861	4.5553	9.25881	1	additive	0.00234365	0.00697008
T7	Marker23927	96.4088	13.4786	4.48928	9.01439	1	additive	0.00267862	0.00706396
T7	Marker825	0	36.5123	12.1634	9.01094	1	additive	0.00268369	0.00706396
T7	Marker47697	18.1275	-13.4461	4.50143	8.92261	1	additive	0.00281661	0.00721668
T7	Marker53702	0.927749	-13.4844	4.55788	8.7526	1	additive	0.0030916	0.00736199
T7	Marker27821	0	-16.0611	5.45952	8.65443	1	additive	0.00326266	0.00736199
T7	Marker14369	0.879066	13.0619	4.44123	8.64982	1	additive	0.00327094	0.00736199
T7	Marker72333	95.7926	12.9708	4.41296	8.63914	1	additive	0.00329017	0.00736199
T7	Marker51285	0.867302	-12.9836	4.42468	8.61041	1	additive	0.00334247	0.00736199
T7	Marker54898	0.12088	8.31912	2.84242	8.566	1	additive	0.00342499	0.00746744
T7	Marker41407	0.130619	13.1267	4.48941	8.5493	1	additive	0.00345655	0.00746744
T7	Marker31823	3.82785	12.6008	4.32817	8.47593	1	additive	0.00359876	0.0075607
T7	Marker116075	0	11.809	4.10122	8.29086	1	additive	0.00398451	0.00798314
T7	Marker24825	0.838507	-12.7834	4.44135	8.28443	1	additive	0.00399865	0.00798314
T7	Marker54376	0.777772	-12.2167	4.24567	8.27973	1	additive	0.004009	0.00798314
T7	Marker65316	0	-12.944	4.52553	8.1808	1	additive	0.00423361	0.0082863
T7	Marker102639	0	15.0548	5.27551	8.14368	1	additive	0.00432114	0.00838594
T7	Marker4420	4.30311	-12.5416	4.41341	8.07532	1	additive	0.00448723	0.00848719
T7	Marker103908	0.168577	-16.2578	5.72564	8.06257	1	additive	0.0045189	0.00848719
T7	Marker49380	4.49716	-12.5987	4.4373	8.06151	1	additive	0.00452156	0.00848719
T7	Marker58739	0.111559	-12.637	4.51454	7.83543	1	additive	0.00512319	0.00882113
T7	Marker40760	0.787994	12.3607	4.44866	7.72018	1	additive	0.00546068	0.00900128
T7	Marker38316	0	12.2351	4.40521	7.71397	1	additive	0.00547951	0.00900128
T7	Marker85635	0.162859	-14.9859	5.42648	7.62658	1	additive	0.00575143	0.00934097
T7	Marker114187	82.178	-15.0366	5.45519	7.59763	1	additive	0.00584452	0.00934788
T7	Marker74739	0.110885	-12.6433	4.59309	7.57724	1	additive	0.00591098	0.00934788
T7	Marker70141	135.644	10.0175	3.63975	7.57481	1	additive	0.00591896	0.00934788
T7	Marker17231	0.107807	-12.6513	4.6044	7.54961	1	additive	0.0060023	0.00941457
T7	Marker25116	4.30199	-12.5902	4.5998	7.49187	1	additive	0.00619782	0.00958986
T7	Marker52271	0.131351	14.0389	5.13452	7.47592	1	additive	0.00625296	0.00960781
T7	Marker48886	0.106024	-8.37275	3.07441	7.4167	1	additive	0.00646211	0.00967205
T7	Marker17335	0.757487	-8.40354	3.09255	7.38402	1	additive	0.00658059	0.00973329
T7	Marker110409	0.235873	-17.1348	6.35836	7.26219	1	additive	0.00704213	0.00978136
T7	Marker42696	0	12.3686	4.60105	7.22653	1	additive	0.00718338	0.00978136
T7	Marker57546	0	13.4695	5.01631	7.20995	1	additive	0.00725006	0.00978136
T7	Marker48807	0	12.3248	4.59163	7.20486	1	additive	0.00727066	0.00978136
T7	Marker47897	0.102867	-12.0824	4.51276	7.16838	1	additive	0.00741999	0.00978136
T7	Marker62543	0.727512	7.73615	2.91215	7.05702	1	additive	0.00789551	0.00978136
T7	Marker34737	0	13.4112	5.05416	7.04105	1	additive	0.00796622	0.00978136
T7	Marker41946	14.7529	-12.1115	4.56785	7.03029	1	additive	0.00801425	0.00978136
T7	Marker26416	4.6579	12.5926	4.75614	7.01009	1	additive	0.00810515	0.00978136
T7	Marker40508	0.737537	12.1209	4.58948	6.97503	1	additive	0.00826547	0.00978136
T7	Marker58552	0.760143	-12.1268	4.59732	6.95798	1	additive	0.0083446	0.00978136
T7	Marker37737	0	12.2225	4.63757	6.94603	1	additive	0.00840056	0.00978136
T7	Marker172259	120.541	15.6308	5.93212	6.94288	1	additive	0.00841534	0.00978136
T7	Marker103165	0.099755	11.8752	4.5101	6.93284	1	additive	0.00846271	0.00978136
T7	Marker9569	100.513	-12.0099	4.56157	6.93193	1	additive	0.00846704	0.00978136
T7	Marker45008	0	12.0889	4.59212	6.93019	1	additive	0.00847526	0.00978136
T7	Marker27630	0.103918	-12.1105	4.60169	6.92607	1	additive	0.00849479	0.00978136
T7	Marker132342	0	15.2448	5.80986	6.8851	1	additive	0.0086917	0.00978136
T7	Marker31088	0	11.7142	4.46476	6.88382	1	additive	0.00869795	0.00978136
T7	Marker177167	52.3299	-18.8583	7.19132	6.87686	1	additive	0.0087319	0.00978136
T7	Marker48762	0.111965	12.8942	4.9209	6.86598	1	additive	0.00878521	0.00978136
T7	Marker78257	0.136228	-13.5894	5.18936	6.85759	1	additive	0.00882657	0.00978136
T7	Marker56657	4.48158	-11.6883	4.46553	6.85111	1	additive	0.00885863	0.00978136
T7	Marker95733	24.061	-14.8856	5.69276	6.83736	1	additive	0.00892709	0.00978136
T7	Marker41171	0.0975387	-11.8003	4.53631	6.76675	1	additive	0.00928721	0.00987094
T7	Marker36983	0.70015	11.7639	4.52411	6.76135	1	additive	0.00931531	0.00987094
T7	Marker20029	0.70015	11.7639	4.52411	6.76135	1	additive	0.00931531	0.00987094
T7	Marker36797	0.698013	11.5957	4.46703	6.73837	1	additive	0.00943606	0.00987094
T7	Marker26949	0	-13.0861	5.0446	6.72923	1	additive	0.00948454	0.00987094
T7	Marker13486	0.0969048	11.9878	4.62476	6.71889	1	additive	0.00953968	0.00987094
T7	Marker41522	0	11.8287	4.56403	6.71699	1	additive	0.00954989	0.00987094
T7	Marker8343	0.0968281	11.7166	4.52263	6.7115	1	additive	0.00957933	0.00987094
T7	Marker26197	0	11.6424	4.497	6.70257	1	additive	0.00962741	0.00987094
T7	Marker5836	0.693492	-11.5837	4.4786	6.68981	1	additive	0.00969654	0.00987094
T7	Marker145507	0.368764	-26.5103	10.2672	6.6669	1	additive	0.00982198	0.00988238
T7	Marker131	0	54.3822	21.0816	6.65433	1	additive	0.00989152	0.00989152
