# Supplementary material for: Quantitative Trait Loci Mapping and Marker Identification for Low Salinity Tolerance Trait in the Swimming Crab (Portunus trituberculatus)
Source: Front Genet. 2019 Nov 20;10:1193. doi: 10.3389/fgene.2019.01193 (PMC6900548; doi:10.3389/fgene.2019.01193)
Supplement: Supplementary file 3 [file Table_3.xlsx]

## Sheet: survival_time.significantloc.gw
Table S3 Markers associated with low salt tolerance trait on linkage map
Group	Position	Locus	LOD	Variance	% Expl.	pvalue
10	79.302	Marker62543	1.18	417.527	6.1	0.00789551
10	87.167	Marker41171	1.12	418.759	5.8	0.00928721
10	88.479	Marker37737	1.18	417.527	6.1	0.00840056
10	116.952	Marker40508	1	421.492	5.2	0.00826547
11	0.87	Marker72333	1.57	408.89	8	0.00329017
11	2.624	Marker48137	2.18	395.992	10.9	0.00147138
11	3.059	Marker33515	2.18	395.983	10.9	0.00106948
11	3.643	Marker54376	2.18	395.921	10.9	0.004009
11	5.634	Marker41946	2.13	396.977	10.7	0.00801425
11	5.634	Marker25116	2.13	396.972	10.7	0.00619782
11	8.129	Marker48886	1.72	405.764	8.7	0.00646211
11	12.099	Marker4420	1.78	404.454	9	0.00448723
11	15.168	Marker48762	0.83	425.167	4.3	0.00878521
11	49.582	Marker42696	0.94	422.8	4.9	0.00718338
12	77.833	Marker31088	1.81	403.836	9.1	0.00869795
17	0	Marker24825	2.29	393.657	11.4	0.00399865
17	0.87	Marker614	2.62	386.88	13	0.00195878
17	2.624	Marker8426	2.86	381.998	14	9.28705e-05
17	3.494	Marker65558	2.86	381.998	14	9.46442e-05
17	4.363	Marker10037	2.62	386.88	13	0.000271971
17	4.363	Marker3645	2.62	386.88	13	0.00131469
17	5.233	Marker19711	2.86	381.998	14	0.000413553
17	5.233	Marker65316	2.86	381.998	14	0.00423361
17	6.103	Marker14599	2.51	389.154	12.4	0.000111575
17	7.077	Marker20187	2.51	389.154	12.4	0.000168566
17	25.054	Marker41522	1.17	417.836	6	0.00954989
18	19.774	Marker5836	1.8	397.434	10.6	0.00969654
18	22.348	Marker9569	0.89	424.068	4.6	0.00846704
18	23.201	Marker58739	0.89	424.068	4.6	0.00512319
19	18.973	Marker56657	1.1	419.249	5.7	0.00885863
24	45.904	Marker47897	1.11	419.07	5.7	0.00741999
30	0	Marker26197	0.84	425.081	4.4	0.00962741
37	133.867	Marker53702	1.27	415.512	6.5	0.0030916
39	18.376	Marker13486	1.67	406.796	8.5	0.00953968
39	95.12	Marker17335	1.4	412.779	7.1	0.00658059
39	98.179	Marker36983	1.31	414.602	6.7	0.00931531
39	103.435	Marker20029	1.57	408.963	8	0.00931531
39	123.591	Marker40760	1.95	400.891	9.8	0.00546069
39	124.468	Marker36747	2.59	387.449	12.8	0.000527446
39	131.037	Marker58552	2.54	388.423	12.6	0.0083446
44	8.871	Marker17231	1.3	414.82	6.7	0.0060023
45	18.946	Marker49380	1.77	404.592	9	0.00452156
45	19.621	Marker51285	1.82	403.536	9.2	0.00334247
45	29.886	Marker36797	1.8	404.098	9.1	0.00943606
45	31.191	Marker19396	1.69	406.423	8.6	0.00156625
45	40.43	Marker8343	1.47	411.056	7.5	0.00957933
45	41.734	Marker103165	1.47	411.056	7.5	0.00846271
53	2.189	Marker48807	1.26	415.66	6.5	0.00727066
53	2.624	Marker49051	1.46	411.397	7.4	0.00234365
53	22.959	Marker23927	1.18	417.626	6	0.00267862
