# Supplementary material for: Quantitative Trait Loci Mapping and Marker Identification for Low Salinity Tolerance Trait in the Swimming Crab (Portunus trituberculatus)
Source: Front Genet. 2019 Nov 20;10:1193. doi: 10.3389/fgene.2019.01193 (PMC6900548; doi:10.3389/fgene.2019.01193)
Supplement: Supplementary file 4 [file Table_4.xlsx]

## Sheet: Sheet1
Table S4 Information of salinity markers for validation
Marker ID	Primer	PCR/sequencing results
Marker3645	TGTAACAGCACGGACGGC	ok
	GCAATACTCAGCAATACACGTC
Marker10037	CCAAGACTAACTCTGGTGATCG	ok
	AAGAAACACCTCCAGGTAAGATC
Marker8426	CTTCACCAACAGCAAGTCTCG	ok
	CCTTAGTTCCTCCCACTTAGCA
Marker33515	TTCAGATTATTAGTATCTCACTGAGATG	ok
	GCTGCCAAGTAGTGGGATGA
Marker19711	GCGTCTTCCGCCCACGAG	ok
	ATTAGAAATTAGCTGGCTCAGGTTC
Marker65316	GTTCATAACATTTTATAATTCATTCACC	No stable sequencing peak map
	TGCGGCCACGACTGCT
Marker14599	CAAGCGTTAGTGGCTGGAG	No stable sequencing peak map
	GCCTTCCCACCGTCATC
Marker36747	TTACATATATATAATCCAGCAACCAG	No amplify
	CTTTCTTTTTGTGCAGCGAG
Marker43889	GACTGACCAGCATGCAAATAC	No stable sequencing peak map
	TGAAACACCCTTGGTTTCGCGTTG
Marker152270	ACAGCCTGAGACACAGCGG	No amplify
	TGCCACACTCCAGACACTC
