# Supplementary material for: Quantitative Trait Loci Mapping and Marker Identification for Low Salinity Tolerance Trait in the Swimming Crab (Portunus trituberculatus)
Source: Front Genet. 2019 Nov 20;10:1193. doi: 10.3389/fgene.2019.01193 (PMC6900548; doi:10.3389/fgene.2019.01193)
Supplement: Supplementary file 5 [file Table_5.xlsx]

## Sheet: Sheet1
Table 2 Validation of salinity markers in family level
Locus	Genotype	Sensitive N (%)	Tolerant N (%)	P value
Marker3645	nn	11（0.31）	7（0.64）	0.006643*
	np	25（0.69）	4（0.36）
Marker10037	nn	12（0.33）	9（0.82）	0.001966*
	np	24（0.67）	2（0.18）
Marker8426	nn	24（0.67）	2（0.18）	0.001966*
	np	12（0.33）	9（0.82）
Marker33515	lm	23（0.64）	3（0.38）	0.001072*
	ll	13（0.36）	8（0.62）
Marker19711	nn	27（0.75）	2（0.18）	0.000387*
	np	9（0.25）	9（0.82）
